# Supplementary material for: Magnolol Prevents Acute Alcoholic Liver Damage by Activating PI3K/Nrf2/PPARγ and Inhibiting NLRP3 Signaling Pathway
Source: Front Pharmacol. 2019 Dec 5;10:1459. doi: 10.3389/fphar.2019.01459 (PMC6915046; doi:10.3389/fphar.2019.01459)
Supplement: Data Sheet 1 — The raw data of Western Blotting analysis. [file DataSheet_1.zip]

Archive with 35 entries (23 files):
- WB analysis/
- WB analysis/AKT/
- WB analysis/AKT/1.tif
- WB analysis/AKT/2.png
- WB analysis/AKT/3.tif
- WB analysis/GAPDH/
- WB analysis/GAPDH/1-2.png
- WB analysis/GAPDH/3-4.png
- WB analysis/HO-1/
- WB analysis/HO-1/1-2.png
- WB analysis/HO-1/3.png
- WB analysis/NLRP3/
- WB analysis/NLRP3/1-2.png
- WB analysis/NLRP3/3-4.png
- WB analysis/Nrf2/
- WB analysis/Nrf2/1.png
- WB analysis/Nrf2/2-3.png
- WB analysis/PI3K/
- WB analysis/PI3K/PI3K.png
- WB analysis/PPARa├/
- WB analysis/PPARa├/1.png
- WB analysis/PPARa├/2-3.png
- WB analysis/caspase-1/
- WB analysis/caspase-1/1.png
- WB analysis/caspase-1/2.png
- WB analysis/caspase-1/3.png
- WB analysis/caspase-3/
- WB analysis/caspase-3/1-2.png
- WB analysis/caspase-3/3.png
- WB analysis/p-AKT/
- WB analysis/p-AKT/1-2.png
- WB analysis/p-AKT/3.tif
- WB analysis/p-PI3K/
- WB analysis/p-PI3K/1-2.png
- WB analysis/p-PI3K/3-4.png
