# Supplementary material for: Magnolol Prevents Acute Alcoholic Liver Damage by Activating PI3K/Nrf2/PPARγ and Inhibiting NLRP3 Signaling Pathway
Source: Front Pharmacol. 2019 Dec 5;10:1459. doi: 10.3389/fphar.2019.01459 (PMC6915046; doi:10.3389/fphar.2019.01459)
Supplement: Data Sheet 2 — The detection of iNOS, Cox-2, and CYP2E1 atthe enzyme level. [file DataSheet_2.zip]

Archive with 16 entries (12 files):
- Supplementary material of COX-2, CYP2E1, iNOS/
- Supplementary material of COX-2, CYP2E1, iNOS/COX2/
- Supplementary material of COX-2, CYP2E1, iNOS/COX2/1.tif
- Supplementary material of COX-2, CYP2E1, iNOS/COX2/COX2 0923.xlsx
- Supplementary material of COX-2, CYP2E1, iNOS/COX2/Data 1.tif
- Supplementary material of COX-2, CYP2E1, iNOS/COX2/cox2 0923.pzf
- Supplementary material of COX-2, CYP2E1, iNOS/CYP2E1/
- Supplementary material of COX-2, CYP2E1, iNOS/CYP2E1/1.pzf
- Supplementary material of COX-2, CYP2E1, iNOS/CYP2E1/1.tif
- Supplementary material of COX-2, CYP2E1, iNOS/CYP2E1/Book1.xlsx
- Supplementary material of COX-2, CYP2E1, iNOS/CYP2E1/Data 1.tif
- Supplementary material of COX-2, CYP2E1, iNOS/iNOS/
- Supplementary material of COX-2, CYP2E1, iNOS/iNOS/1.pzf
- Supplementary material of COX-2, CYP2E1, iNOS/iNOS/1.tif
- Supplementary material of COX-2, CYP2E1, iNOS/iNOS/Book1.xlsx
- Supplementary material of COX-2, CYP2E1, iNOS/iNOS/Data 1.tif
