# Supplementary material for: Magnolol Prevents Acute Alcoholic Liver Damage by Activating PI3K/Nrf2/PPARγ and Inhibiting NLRP3 Signaling Pathway
Source: Front Pharmacol. 2019 Dec 5;10:1459. doi: 10.3389/fphar.2019.01459 (PMC6915046; doi:10.3389/fphar.2019.01459)
Supplement: Data Sheet 2 — The detection of iNOS, Cox-2, and CYP2E1 atthe enzyme level. [file DataSheet_2.zip › Supplementary material of COX-2, CYP2E1, iNOS/COX2/COX2 0923.xlsx]

## Sheet: Sheet1
Control	ethanol	ethanol+magnolol(5mg/kg)	ethanol+magnolol(10mg/kg)	ethanol+magnolol(20mg/kg)
0.12	0.163	0.149	0.1468	0.1152
0.122	0.162	0.14	0.135	0.138
0.115	0.158	0.146	0.13	0.139
带入标曲
24.95	33.5023	29.0031	26.6319	22.3697
25.682	33.3748	26.0488	24.5848	25.3749
23.1293	32.6319	26.3697	24.2201	25.6175
*50
1247.5	1675.12	1450.15	1331.6	1118.48
1284.1	1668.74	1302.44	1229.24	1268.74
1156.47	1631.6	1318.48	1211.01	1280.88
