# Supplementary material for: Magnolol Prevents Acute Alcoholic Liver Damage by Activating PI3K/Nrf2/PPARγ and Inhibiting NLRP3 Signaling Pathway
Source: Front Pharmacol. 2019 Dec 5;10:1459. doi: 10.3389/fphar.2019.01459 (PMC6915046; doi:10.3389/fphar.2019.01459)
Supplement: Data Sheet 2 — The detection of iNOS, Cox-2, and CYP2E1 atthe enzyme level. [file DataSheet_2.zip › Supplementary material of COX-2, CYP2E1, iNOS/CYP2E1/Book1.xlsx]

## Sheet: Sheet1
control	alcohol	alcohol+magnolol（5mg/kg)	alcohol+magnolol（10mg/kg)	alcohol+magnolol（20mg/kg)
0.76112	3.9271	2.92368	2.38429	0.401656
0.573905	3.58991	3.05763	2.30891	0.916565
0.495686	3.45736	2.56473	2.50466	0.885514
代入标准曲线
38.056	196.355	146.184	119.215	20.0828
28.6953	179.496	152.882	115.445	45.8282
24.7843	172.868	128.237	125.233	44.2757
