# Supplementary material for: Magnolol Prevents Acute Alcoholic Liver Damage by Activating PI3K/Nrf2/PPARγ and Inhibiting NLRP3 Signaling Pathway
Source: Front Pharmacol. 2019 Dec 5;10:1459. doi: 10.3389/fphar.2019.01459 (PMC6915046; doi:10.3389/fphar.2019.01459)
Supplement: Data Sheet 2 — The detection of iNOS, Cox-2, and CYP2E1 atthe enzyme level. [file DataSheet_2.zip › Supplementary material of COX-2, CYP2E1, iNOS/iNOS/Book1.xlsx]

## Sheet: Sheet1
BLANK1	BLANK2	SAMPLE1	SAMPLE2	SAMPLE3	SAMPLE4	SAMPLE5
0.005	0.002	0.043	0.121	0.069	0.061	0.052
0.006	0.002	0.041	0.12	0.067	0.061	0.05
0.005	0.002	0.04	0.118	0.065	0.06	0.052
	蛋白质浓度
		369.741mg/L	395.853	440.752	429.908	388.868
按iNOS活性公式计算得
		5.7917U/mgprot	16.514	8.183	7.341	6.81
		5.487	16.371	7.927	7.341	6.521
		5.334	16.087	7.671	7.209	6.521
